# Supplementary material for: Overexpression of the QKI Gene Promotes Differentiation of Goat Myoblasts into Myotubes
Source: Animals (Basel). 2023 Feb 17;13(4):725. doi: 10.3390/ani13040725 (PMC9952742; doi:10.3390/ani13040725)
Supplement: Supplementary file 1 [file animals-13-00725-s001.zip]

Archive with 1 entries (1 files):
- animals-2170198-supplementary.pdf
